# Supplementary material for: Comparative Physiological and Proteomic Analysis Reveal Distinct Regulation of Peach Skin Quality Traits by Altitude
Source: Front Plant Sci. 2016 Nov 10;7:1689. doi: 10.3389/fpls.2016.01689 (PMC5102882; doi:10.3389/fpls.2016.01689)
Supplement: Supplementary Table S1 — Quantitative data for peach skin proteins spot volumes from 2DE-gels. [file Table1.XLSX]

## Sheet: Quantity table report(1).xls
Supplementary Table 1
Quantitative data for peach skin proteins spot volumes from 2D-gels, Protein extracts have been analyzed by two-dimensional electrophoresis and 2D-gels were submitted to image analysis as described in Experimental procedures, Legend: Spot N°, spot label on the reference maps presented in Figure 4; Low altitude mean, average of normalized spot volumes of low altitude fruits as obtained from densit…
Spot No.	Low altitude mean	Low altitude Coef. Var%	High altitude mean	High altitude Coef. Var%	Ratio Mean high altitude/Mean low altitude	p value high altitude/low altitude
9	615.7	0.326	136.3	0.383	0.22	0.016
202	2683.1	0.176	1634.1	0.007	0.61	0.018
2118	1154.1	0.067	642.9	0.174	0.56	0.003
2814	907	0.212	1494	0.036	1.65	0.007
2817	505.1	0.191	1105	0.2	2.19	0.012
2833	908.7	0.187	1884.5	0.215	2.07	0.018
3806	954.9	0.112	629	0.075	0.66	0.009
4022	3333.8	0.226	1931.2	0.077	0.58	0.034
4103	6577.3	0.19	1859.8	0.469	0.28	0.006
4416	358.3	0.157	545.8	0.171	1.52	0.041
5008	2137.1	0.3	923.2	0.243	0.43	0.036
5108	2114.1	0.182	854.1	0.181	0.4	0.006
6113	2456.5	0.091	864.4	0.251	0.35	0.001
6208	2559.8	0.246	1407.8	0.188	0.55	0.043
6310	2396.8	0.208	1385.7	0.176	0.58	0.034
6312	1429.3	0.113	806.6	0.24	0.56	0.013
6626	715.1	0.118	1073.3	0.062	1.5	0.004
7008	1532.6	0.348	465.8	0.266	0.3	0.028
7018	1647.6	0.083	600.4	0.258	0.36	0.001
7022	874.8	0.2	388.5	0.263	0.44	0.014
7025	2476.8	0.163	568.5	0.641	0.23	0.004
7026	1666.1	0.167	855.1	0.211	0.51	0.013
7107	727.5	0.116	302.5	0.248	0.42	0.003
7114	1285.5	0.006	246.8	0.315	0.19	0
7124	1836.9	0.146	915.7	0.315	0.5	0.016
7125	919.3	0.194	253.1	0.271	0.28	0.004
7423	1405.2	0.195	742.2	0.258	0.53	0.026
8031	2308	0.08	4617.2	0.302	2	0.047
8033	1021.1	0.184	415.2	0.279	0.41	0.009
8035	1974	0.307	461.5	0.134	0.23	0.013
8122	633.8	0.251	151.4	0.179	0.24	0.007
8217	1463.9	0.044	728.3	0.292	0.5	0.005
8315	515	0.159	286.5	0.359	0.56	0.039
8319	1080.6	0.033	661.4	0.212	0.61	0.007
8322	1549.3	0.147	826	0.135	0.53	0.008
9002	2573	0.158	1162.9	0.244	0.45	0.008
9103	2374.9	0.049	1549.7	0.3	0.65	0.04
9207	3087.1	0.097	1976.2	0.167	0.64	0.013
