# Supplementary material for: Comparative Physiological and Proteomic Analysis Reveal Distinct Regulation of Peach Skin Quality Traits by Altitude
Source: Front Plant Sci. 2016 Nov 10;7:1689. doi: 10.3389/fpls.2016.01689 (PMC5102882; doi:10.3389/fpls.2016.01689)
Supplement: Supplementary Table S2 — Identified peach skin proteins blasted against the TAIR database and their STRING 9.0 ID. [file Table2.XLSX]

## Sheet: Sheet1
Supplementary Table S2: Identified peach proteins blasted against the TAIR database and their STRING 9.0 ID
Spot Νο	Protein name	Accession number	TAIR ID of homologue	STRING 9.0 ID	E-value
9	Elicitor-responsive protein	M5X0Z3	AT4G01250.1	WRKY22	0
202	Plastid-lipid associated protein PAP / fibrillin family protein isoform	M5WMK2	AT3G23400.1	FIB4	0
2118	GDSL esterase/lipase CPRD49 isoform	M5XRT2			0
2814	Chaperone protein ClpC	M5WCY0	AT5G50920.1	CLPC1	0
2817	Lipoxygenase	M5X5W8	AT1G55020.1	LOX1	0
2833	Chaperone protein ClpB	M5WSD5			0
3806	NADH dehydrogenase [ubiquinone] iron-sulfur protein	M5WWP9	AT2G33220.1	AT2G33220	0
4022	Adenine nucleotide alpha hydrolase	M5VKC1	AT2G24370.1	AT2G24370	0
4103	Ascorbate peroxidase	M5VZU3	AT1G07890.1	APX1	0
4416	Pyruvate dehydrogenase E1 component subunit alpha	M5XCJ6	AT1G01090.1	AT1G01090.1	0
5008	Glutathione peroxidase	M5WAJ5	AT1G63460.1	GPX8	0
5108	6-phosphogluconolactonase	M5X1U6	AT1G13700.1	PGL1	0
6113	Prolyl 4-hydroxylase subunit alpha	M5XS77			0
6208	Annexin	M5W098	AT1G35720.1	ANNAT1	0
6310	HSP20	M5XEL2	AT1G52560.1	AT1G52560	0
6312	Sinapyl alcohol dehydrogenase	M5WBG4	AT1G72680.1	F28P22.13	0
6626	TCP domain class transcription factor	M5X5S1			0
7008	Agglutinin	M5WR60			0
7018	Glutathione S-transferase	M5XCF1	AT1G02930.1	GSTF6	0
7018	Proteasome subunit beta	M5WTZ4	AT1G13060.2	PBE1	0
7022	Phosphomannomutase	M4QFW7	AT2G45790.1	PMM	0
7025	Nucleoside diphosphate kinase	M5X104	AT4G11010.1	NDPK3	0
7026	Adenine nucleotide alpha hydrolase	M5W0J9	AT2G24370.1	AT2G24370	0
7107	Phosphomannomutase	M4QFW7	AT2G45790.1	PMM	0
7114	Electron transfer flavoprotein subunit beta	M5WBB7	AT5G43430.1	ETFBETA	0
7114	Rhamnose biosynthetic enzyme	M5XZZ7			0
7124	S-formylglutathione hydrolase	M5W9G4	AT2G41530.1	SFGH	0
7125	Extradiol ring-cleavage dioxygenase	M5WGS1			0
7423	Cinnamyl alcohol dehydrogenase	M5WB20	AT3G21240.1	4CL2	0
8031	Agglutinin	M5WNR2			0
8033	Peptidyl-prolyl cis-trans isomerase	M5W6L5	AT1G01940.1	AT1G01940	0
8035	Acyl-coenzyme A thioesterase	M5WDA5			0
8035	HSP small	M5WHT9			0
8122	Proteasome subunit alpha	M5VQX2	AT1G47250.1	PAF2	0
8217	Peroxidase	M5W030	AT2G18980.1	AT2G18980	0
8217	Uricase	M5WGE6	AT2G26230.1	AT2G26230	0
8315	c-1-tetrahydrofolate synthase	M5VKQ0			0
8319	Fructose-bisphosphate aldolase	M5W2H9	AT2G21330.1	FBA1	0
8322	Class I glutamine amidotransferase	M5WGA9	AT2G23970.1	AT2G23970	0
9002	Hypothetical protein	M5W0H8			0
9103	Remorin	M5XKT5	AT2G45820.1	AT2G45820	0
9207	ATP synthase subunit gamma	M5WB68	AT2G33040.1	ATP3	0
