# Supplementary material for: Comparative Physiological and Proteomic Analysis Reveal Distinct Regulation of Peach Skin Quality Traits by Altitude
Source: Front Plant Sci. 2016 Nov 10;7:1689. doi: 10.3389/fpls.2016.01689 (PMC5102882; doi:10.3389/fpls.2016.01689)
Supplement: Supplementary Table S3 — Identification data of peach skin proteins. [file Table3.XLSX]

## Sheet: Sheet1
Supplemetary Table S3: Sequence data of 42 proteins identified in peach skin as described in the Experimental procedure (see also the legend of Table 1).
Spot No	Protein name	Accession number	Up/down regulated	Subcellular organ	Functional categories	Score	MW [kDa]	Calulated pI	Coverage	# Proteins	# Unique Peptides	# Peptides	# PSMs	# AAs
9	Elicitor-responsive protein	M5X0Z3		Cytoplasm	10.99-Signal Transduction/ Others	16.798	19.062	4.27197	15.43	2	2	2	6	175
	MH+ [Da]	A2	ΔM [ppm]	RT [min]	# Missed Cleavages	Sequence	XCorr	Charge	# PSMs	# Proteins	# Protein Groups	Protein Group Accessions	Modifications	ΔCn
	1867.81	High	0.31019	31.4872	0	FTPEPEQNEGASGEYGR	3.1669	3	3	2	1	M5X0Z3		0
	979.423	High	-0.252511	29.2704	0	NDGPSGGYGR	2.88114	2	2	2	1	M5X0Z3		0
	980.407	High	-0.0728473	26.3925	0	nDGPSGGYGR	2.29754	2	1	2	1	M5X0Z3	N1(Deamidated)	0
202	Plastid-lipid associated protein PAP / fibrillin family protein isoform	M5WMK2		Chloroplast	11.05-Disease /Defense/ Stress responses	7.49065	37.7764	4.80518	10.2	1	3	3	3	353
	MH+ [Da]	A2	ΔM [ppm]	RT [min]	# Missed Cleavages	Sequence	XCorr	Charge	# PSMs	# Proteins	# Protein Groups	Protein Group Accessions	Modifications	ΔCn
	1546.75	High	0.400037	41.2022	0	ALADTVYGTEFGFR	2.94741	2	1	1	1	M5WMK2		0
	1498.82	High	0.477986	43.5919	0	TLNPLQEAVASISR	2.43396	2	1	1	1	M5WMK2		0
	926.541	High	-0.367852	33.6175	0	INLSPVQR	2.10929	2	1	1	1	M5WMK2		0
2118	GDSL esterase/lipase CPRD49 isoform	M5XRT2		Chloroplast	01.06-Metabolism/ Lipid and sterol	11.3711	28.5853	5.45264	20.31	1	4	4	4	256
	MH+ [Da]	A2	ΔM [ppm]	RT [min]	# Missed Cleavages	Sequence	XCorr	Charge	# PSMs	# Proteins	# Protein Groups	Protein Group Accessions	Modifications	ΔCn
	1743.77	High	1.00786	33.1551	0	TNELcQQYSEAcIK	3.5052	2	1	1	1	M5XRT2	C5(Carbamidomethyl); C12(Carbamidomethyl)	0
	1729.93	High	0.749778	41.7741	0	TIFLScPPVNEAIIR	3.21709	2	1	1	1	M5XRT2	C6(Carbamidomethyl)	0
	1244.69	High	0.444459	39.4755	0	AVEVLDQVFPK	2.54997	2	1	1	1	M5XRT2		0
	1252.65	High	-0.101807	40.1846	0	GSTSGIFSEIVR	2.0988	2	1	1	1	M5XRT2		0
2814	Chaperone protein ClpC	M5WCY0		Chloroplast	06.01-Protein destination and storage/ Folding and stability	58.8048	101.965	6.72705	13.9	3	11	11	22	921
	MH+ [Da]	A2	ΔM [ppm]	RT [min]	# Missed Cleavages	Sequence	XCorr	Charge	# PSMs	# Proteins	# Protein Groups	Protein Group Accessions	Modifications	ΔCn
	1866.85	High	1.23424	29.2893	0	mVGESTEAVGAGVGGGSSGNK	3.93576	2	2	1	1	M5WCY0	M1(Oxidation)	0
	1850.86	High	1.00376	30.8705	0	MVGESTEAVGAGVGGGSSGNK	3.58234	2	1	1	1	M5WCY0		0
	1175.61	High	0.085137	32.6396	0	VImLAQEEAR	3.28605	2	1	1	1	M5WCY0	M3(Oxidation)	0
	1029.57	High	-0.13616	32.5159	0	TAIAEGLAQR	3.20326	2	2	2	1	M5WCY0		0
	1159.61	High	-1.66707	34.9631	0	VIMLAQEEAR	3.09214	2	2	1	1	M5WCY0		0
	1354.68	High	0.148497	34.0032	0	NNPcLIGEPGVGK	2.87346	2	2	1	1	M5WCY0	C4(Carbamidomethyl)	0
	1159.6	High	0.924326	34.1014	0	AIDLIDEAGSR	2.7809	2	1	2	1	M5WCY0		0
	1329.69	High	0.667867	31.5699	0	IATGDVPETIEGK	2.72029	2	2	1	1	M5WCY0		0
	1173.49	High	0.0668494	33.6374	0	LDmSEFMER	2.42698	2	1	1	1	M5WCY0	M3(Oxidation)	0
	1397.74	High	0.129988	33.9066	0	VLENLGADPSNIR	2.42487	2	2	1	1	M5WCY0		0
	1189.49	High	0.235929	31.3317	0	LDmSEFmER	2.42398	2	1	1	1	M5WCY0	M3(Oxidation); M7(Oxidation)	0
	1035.5	High	-0.135417	31.1919	0	LLEDSMAEK	2.22665	2	1	1	1	M5WCY0		0
	1051.5	High	-0.173256	30.2477	0	LLEDSmAEK	2.19915	2	2	1	1	M5WCY0	M6(Oxidation)	0
	1158.64	High	-0.648619	36.1502	0	VLELSLEEAR	2.07863	2	1	1	1	M5WCY0		0
	944.505	High	0.0180422	27.8942	0	VVGQDEAVK	2.0409	2	1	1	1	M5WCY0		0
2817	Lipoxygenase	M5X5W8		Cytoplasm	01.06-Metabolism/ Lipid and sterol	53.6702	89.8216	5.61768	27.5	3	15	15	20	789
	MH+ [Da]	A2	ΔM [ppm]	RT [min]	# Missed Cleavages	Sequence	XCorr	Charge	# PSMs	# Proteins	# Protein Groups	Protein Group Accessions	Modifications	ΔCn
	2560.29	High	0.712298	45.2066	2	SSSVYVPRDEAFAEVKELTFSAK	3.82487	3	1	1	1	M5X5W8		0
	2272.23	High	2.26006	45.9261	0	QTLAGLNPYSIELVTEWPLK	3.38431	2	1	3	1	M5X5W8		0
	1470.69	High	0.562216	33.3723	0	GmAVEDPTAEHGLK	3.38106	2	2	3	1	M5X5W8	M2(Oxidation)	0
	2972.58	High	0.670543	46.6802	0	VGAGVVPYELLKPFSAPGVTGmGVPNSISI	3.32972	3	1	1	1	M5X5W8	M22(Oxidation)	0
	2458.3	High	0.868813	46.9561	1	SKLDPEIYGPPESLITTELVEK	2.92015	3	1	2	1	M5X5W8		0
	2540.24	High	0.275052	41.8539	0	TIDLQGFPNGSVNVPcNSWVHAK	2.7901	3	2	2	1	M5X5W8	C16(Carbamidomethyl)	0
	1197.59	High	-0.388499	35.6649	0	YTmEINALAR	2.77495	2	2	4	1	M5X5W8	M3(Oxidation)	0
	1295.61	High	0.48164	34.5102	1	GcmTVDEALKR	2.64504	2	1	2	1	M5X5W8	C2(Carbamidomethyl); M3(Oxidation)	0
	1406.7	High	0.880309	39.7072	0	FDmEALPADLIR	2.61697	2	1	2	1	M5X5W8	M3(Oxidation)	0
	2828.52	Medium	-0.638229	47.6149	2	SKLDPEIYGPPESLITTELVEKEIK	2.54055	4	1	1	1	M5X5W8		0
	1687.72	High	0.402848	35.8231	0	TNmPTEDPSEEFFK	2.37207	2	1	1	1	M5X5W8	M3(Oxidation)	0
	1225.61	High	0.143113	33.6464	0	EIEGTTLYGSR	2.35289	2	2	2	1	M5X5W8		0
	1266.68	High	0.561112	43.3654	0	TSGFFQTIIPR	2.15716	2	2	1	1	M5X5W8		0
	908.436	High	-0.290302	31.1551	0	DEAFAEVK	2.13245	2	1	2	1	M5X5W8		0
	1461.77	High	0.688331	36.775	1	SYIPSETPNGLKR	2.00042	2	1	1	1	M5X5W8		0
2833	Chaperone protein ClpB	M5WSD5		Chloroplast	06.01-Protein destination and storage/ Folding and stability	19.3358	110.3	6.50732	6.83	2	7	7	7	981
	MH+ [Da]	A2	ΔM [ppm]	RT [min]	# Missed Cleavages	Sequence	XCorr	Charge	# PSMs	# Proteins	# Protein Groups	Protein Group Accessions	Modifications	ΔCn
	1199.64	High	0.249986	33.1167	0	VNLEIQQAER	3.4104	2	1	1	1	M5WSD5		0
	1115.59	High	-0.168063	34.2105	0	AIDLVDEAAAK	3.22301	2	1	2	1	M5WSD5		0
	1045.56	High	-0.169419	32.5174	0	TAISEGLAQR	2.96232	2	1	1	1	M5WSD5		0
	1176.6	High	-0.654551	38.8675	0	VLGESAGSMLGR	2.84369	2	1	1	1	M5WSD5		0
	746.379	High	0.18591	26.0587	0	AGIDNTR	2.65282	2	1	1	1	M5WSD5		0
	873.479	High	-0.387046	30.8982	0	SVAEAIQR	2.13959	2	1	1	1	M5WSD5		0
	912.515	High	-0.0231483	29.031	0	VVGQDPAVK	2.10396	2	1	1	1	M5WSD5		0
3806	NADH dehydrogenase [ubiquinone] iron-sulfur protein	M5WWP9		Mitochondrion	02.20-Energy/ Electron-transport	68.0684	85.7952	6.82959	25.41	1	15	15	23	787
	MH+ [Da]	A2	ΔM [ppm]	RT [min]	# Missed Cleavages	Sequence	XCorr	Charge	# PSMs	# Proteins	# Protein Groups	Protein Group Accessions	Modifications	ΔCn
	2284.17	High	0.517301	39.0278	0	AAQAAALDLGLVPESENSIESAK	4.5613	3	2	1	1	M5WWP9		0
	1679.84	High	0.493425	39.0814	0	FATEVAGVQDLGmLGR	4.35109	2	1	1	1	M5WWP9	M13(Oxidation)	0
	1485.73	High	0.954374	36.2691	0	SGYImNSSIAGLEK	4.20652	2	1	1	1	M5WWP9	M5(Oxidation)	0
	1469.73	High	0.661081	38.2126	0	SGYIMNSSIAGLEK	3.92136	2	1	1	1	M5WWP9		0
	1356.76	High	0.708005	43.1296	0	NPAIIIGAGVFER	3.30425	2	1	1	1	M5WWP9		0
	1268.6	High	-0.119742	32.0035	0	GSGEEIGTYVEK	3.09852	2	2	1	1	M5WWP9		0
	942.536	High	-0.551548	31.9758	0	VEAAIVNAR	3.04827	2	2	1	1	M5WWP9		0
	1265.66	High	0.158911	35.7847	0	ImAQcSSVLLK	3.04547	2	1	1	1	M5WWP9	M2(Oxidation); C5(Carbamidomethyl)	0
	1368.75	High	0.79918	37.6112	0	TVAPNILQIDER	2.77587	2	1	1	1	M5WWP9		0
	1249.67	High	0.585246	37.7475	0	IMAQcSSVLLK	2.71278	2	1	1	1	M5WWP9	C5(Carbamidomethyl)	0
	1663.85	High	0.0831856	40.9024	0	FATEVAGVQDLGMLGR	2.67087	2	1	1	1	M5WWP9		0
	1330.74	High	0.564338	39.7068	0	ANVILPAAAFSEK	2.62104	2	2	1	1	M5WWP9		0
	901.51	High	-0.238456	33.6092	0	ALSEVAGVR	2.58406	2	1	1	1	M5WWP9		0
	2636.23	Medium	0.489197	33.8705	0	EGTYVNTEGcSQQTVPAVPTVGDAR	2.3781	3	1	1	1	M5WWP9	C10(Carbamidomethyl)	0
	1264.68	High	0.853701	41.2885	0	DAIFSAVETIAK	2.3644	2	1	1	1	M5WWP9		0
	1287.71	High	0.555349	40.0048	0	ADAFLLVGTQPR	2.28215	2	1	1	1	M5WWP9		0
	1118.62	High	0.0444272	40.7185	0	LPYDTLGAIR	2.2787	2	2	1	1	M5WWP9		0
	986.588	High	0.123759	34.2601	1	IKTDTPIAK	2.16927	2	1	1	1	M5WWP9		0
4022	Adenine nucleotide alpha hydrolase	M5VKC1		Chloroplast	11.05-Disease/ Defense/ Stress responses	7.30563	19.253	6.29053	20.11	1	3	3	3	174
	MH+ [Da]	A2	ΔM [ppm]	RT [min]	# Missed Cleavages	Sequence	XCorr	Charge	# PSMs	# Proteins	# Protein Groups	Protein Group Accessions	Modifications	ΔCn
	1001.56	High	-1.86082	36.3264	0	LASIAELER	2.56111	2	1	1	1	M5VKC1		0
	813.447	High	-0.0264717	26.1528	0	IVQGDPGK	2.37988	2	1	1	1	M5VKC1		0
	1780.97	High	1.07	39.5005	1	SAPVVIVPGKEAGDESLI	2.36464	2	1	1	1	M5VKC1		0
4103	Ascorbate peroxidase	M5VZU3		Cytosol	11.06-Disease/ Defense/ Detoxification	71.8316	27.3498	6.16357	65.2	2	10	10	24	250
	MH+ [Da]	A2	ΔM [ppm]	RT [min]	# Missed Cleavages	Sequence	XCorr	Charge	# PSMs	# Proteins	# Protein Groups	Protein Group Accessions	Modifications	ΔCn
	2819.49	High	0.302755	45.3826	0	YDGLLmLPTDTALLSDPVFRPLVEK	5.20931	3	1	2	1	M5VZU3	M6(Oxidation)	0
	2958.46	High	0.60795	46.7592	0	SGFEGPWTPNPLIFDNSYFTVLLSEK	4.10127	3	2	2	1	M5VZU3		0
	2044.02	High	1.48259	38.8784	0	TmGLSDQDIVALSGGHTLGR	3.95217	2	5	2	1	M5VZU3	M2(Oxidation)	0
	2031.88	High	-0.0576119	39.3724	0	YAADEDAFFADYAAAHQR	3.68133	2	2	1	1	M5VZU3		0
	1816.9	High	-0.385991	38.4304	0	HAAEQSHGANAGLDIAVR	3.67016	3	2	2	1	M5VZU3		0
	911.429	High	-0.5363	30.8024	0	TGGPFGTmK	2.87117	2	5	2	1	M5VZU3	M8(Oxidation)	0
	2803.5	High	0.0146514	46.4702	0	YDGLLMLPTDTALLSDPVFRPLVEK	2.6112	3	1	2	1	M5VZU3		0
	3688.88	High	1.21807	49.1517	0	QQFPILSYADFYQLAGVVAVEITGGPDVPFHPGR	2.56006	3	1	2	1	M5VZU3		0
	895.434	High	0.250762	35.3599	0	TGGPFGTMK	2.47353	2	1	2	1	M5VZU3		0
	1330.65	High	0.888903	33.1363	1	SYPTVSEEYKK	2.40588	2	2	2	1	M5VZU3		0
	1202.56	High	-0.032085	28.0087	0	SYPTVSEEYK	2.2909	2	1	2	1	M5VZU3		0
	1140.57	High	0.311119	36.5114	1	TKTGGPFGTmK	2.11087	2	1	2	1	M5VZU3	M10(Oxidation)	0
4416	Pyruvate dehydrogenase E1 component subunit alpha	M5XCJ6		Chloroplast	02.30-Energy/Photosynthesis	30.4105	47.5969	7.02002	22.45	1	7	7	10	432
	MH+ [Da]	A2	ΔM [ppm]	RT [min]	# Missed Cleavages	Sequence	XCorr	Charge	# PSMs	# Proteins	# Protein Groups	Protein Group Accessions	Modifications	ΔCn
	1677.87	High	0.570739	37.5737	0	YILENNLATEQELK	4.09071	2	2	1	1	M5XCJ6		0
	2324.26	High	0.118696	49.7861	0	LPIVFVVENNLWAIGmSHLR	3.81522	3	1	1	1	M5XCJ6	M16(Oxidation)	0
	1632.61	High	0.706781	35.12	0	SFEDmcAQmYYR	3.44566	2	1	1	1	M5XCJ6	M5(Oxidation); C6(Carbamidomethyl); M9(Oxidation)	0
	1360.71	High	0.515965	39.2526	0	SQLLENVFADPK	3.19444	2	2	1	1	M5XCJ6		0
	1668.78	High	0.0706038	38.992	0	EEGLELYEDmVLGR	2.82422	2	1	1	1	M5XCJ6	M10(Oxidation)	0
	1125.53	High	-0.00450315	38.1759	0	GFGIGPDGSYR	2.55734	2	2	1	1	M5XCJ6		0
	1666.79	Medium	0.341111	38.4745	1	RGEGPTLVEcETYR	2.39213	3	1	1	1	M5XCJ6	C10(Carbamidomethyl)	0
5008	Glutathione peroxidase	M5WAJ5		Chloroplast	11.06-Disease/ Defense/ Detoxification	5.76459	25.9494	9.08545	8.86	1	2	2	2	237
	MH+ [Da]	A2	ΔM [ppm]	RT [min]	# Missed Cleavages	Sequence	XCorr	Charge	# PSMs	# Proteins	# Protein Groups	Protein Group Accessions	Modifications	ΔCn
	1375.69	High	0.582586	31.7061	0	VDVNGDNAAPIYK	3.04831	2	1	1	1	M5WAJ5		0
	946.5	High	0.817084	36.8391	0	SIHDFTVK	2.71628	3	1	1	1	M5WAJ5		0
5108	6-phosphogluconolactonase	M5X1U6		Chloroplast	02.07-Energy/ Pentose phosphate	12.4342	34.0586	8.74854	6.71	1	2	2	5	313
	MH+ [Da]	A2	ΔM [ppm]	RT [min]	# Missed Cleavages	Sequence	XCorr	Charge	# PSMs	# Proteins	# Protein Groups	Protein Group Accessions	Modifications	ΔCn
	977.508	High	-0.27518	33.1937	0	ASAVcTALGK	3.19318	2	4	1	1	M5X1U6	C5(Carbamidomethyl)	0
	1180.66	Medium	-0.155583	37.6284	1	LAKYTADLSAK	2.25647	3	1	1	1	M5X1U6		0
6113	Prolyl 4-hydroxylase subunit alpha	M5XS77		Chloroplast	20.99-Secondary metabolism/ Others	7.5977	33.0455	6.7124	7.07	1	2	2	3	297
	MH+ [Da]	A2	ΔM [ppm]	RT [min]	# Missed Cleavages	Sequence	XCorr	Charge	# PSMs	# Proteins	# Protein Groups	Protein Group Accessions	Modifications	ΔCn
	1176.59	High	0.256444	29.7199	0	SAVADNLSGQSK	2.97778	2	2	1	1	M5XS77		0
	983.487	High	0.60494	33.2041	0	TSSGmFIPK	2.34922	2	1	1	1	M5XS77	M5(Oxidation)	0
6208	Annexin	M5W098		Vacuole	11.05-Disease/ Defense/ Stress responses	17.8751	35.9231	6.63916	18.99	3	5	5	7	316
	MH+ [Da]	A2	ΔM [ppm]	RT [min]	# Missed Cleavages	Sequence	XCorr	Charge	# PSMs	# Proteins	# Protein Groups	Protein Group Accessions	Modifications	ΔCn
	1320.67	High	0.299394	36.1837	0	YEGDEISVPLAK	3.0552	2	2	1	1	M5W098		0
	1032.53	High	0.0782454	32.4961	0	LGTDEGALTR	2.64428	2	2	1	1	M5W098		0
	1122.54	High	0.134434	33.3066	0	AYNDEELIR	2.41635	2	1	1	1	M5W098		0
	1079.54	High	0.310942	33.0957	0	DAFLANEATK	2.37414	2	1	3	1	M5W098		0
	2128.12	Medium	1.15905	48.3519	0	AFEGWGTNEALIISILTHR	2.26538	3	1	1	1	M5W098		0
6310	HSP20	M5XEL2		Endoplasmic reticulum	06.01-Protein destination and storage/ Folding and stability	10.7596	33.8494	6.45557	9.12	1	3	3	4	296
	MH+ [Da]	A2	ΔM [ppm]	RT [min]	# Missed Cleavages	Sequence	XCorr	Charge	# PSMs	# Proteins	# Protein Groups	Protein Group Accessions	Modifications	ΔCn
	1035.5	High	0.0653087	25.7102	0	LSDLDSETR	3.21011	2	2	1	1	M5XEL2		0
	761.404	High	0.290389	18.5446	1	KVEEEK	2.29317	2	1	1	1	M5XEL2		0
	1362.66	High	0.540226	28.5151	0	QmGLPTSDELQK	2.14583	2	1	1	1	M5XEL2	M2(Oxidation)	0
6312	Sinapyl alcohol dehydrogenase	M5WBG4		Cytoplasm	20.1-Secondary metabolism/ Phenylpropanoids/ Phenolics	100.43	38.8787	6.75635	36.74	14	11	11	36	362
	MH+ [Da]	A2	ΔM [ppm]	RT [min]	# Missed Cleavages	Sequence	XCorr	Charge	# PSMs	# Proteins	# Protein Groups	Protein Group Accessions	Modifications	ΔCn
	2384.47	High	0.520941	49.6329	0	LILLGAPEKPLELPVFPLIVGR	4.16268	3	1	1	1	M5WBG4		0
	2674.37	High	1.18241	46.3519	0	FPENMPLDAGAPLLcAGITVYSPLK	3.99282	3	1	2	1	M5WBG4	C15(Carbamidomethyl)	0
	2450.17	High	0.859722	49.4845	0	HNITAEIEVISMEYVNTAMER	3.78894	3	1	1	1	M5WBG4		0
	1348.75	High	0.329856	42.0289	0	FVIDVGNTLAATK	3.74448	2	6	1	1	M5WBG4		0
	1349.73	High	0.505154	38.7159	0	FVIDVGnTLAATK	3.59992	2	1	1	1	M5WBG4	N7(Deamidated)	0
	1051.51	High	-0.204162	32.2791	0	SPEEEHPVK	3.19212	2	4	1	1	M5WBG4		0
	1282.6	High	0.273805	37.1282	0	ETQEMIDFAAK	2.96624	2	7	14	1	M5WBG4		0
	1435.78	High	0.956885	39.1077	1	FVIDVGNTLAATKS	2.5949	2	1	1	1	M5WBG4		0
	1298.59	High	0.238126	31.9261	0	ETQEmIDFAAK	2.58727	2	4	14	1	M5WBG4	M5(Oxidation)	0
	1133.63	High	0.0237499	38.8568	1	KVLAGSGIGGmK	2.48494	2	1	1	1	M5WBG4	M11(Oxidation)	0
	1018.58	High	-0.312217	30.1619	0	VTVISTSPSK	2.40531	2	1	3	1	M5WBG4		0
	1005.54	High	-0.0953216	37.6526	0	VLAGSGIGGmK	2.38713	2	4	1	1	M5WBG4	M10(Oxidation)	0
	989.545	High	0.00721402	36.9886	0	VLAGSGIGGMK	2.25683	2	2	1	1	M5WBG4		0
	981.504	High	-0.285844	39.7734	0	YFGLAEPGK	2.13343	2	2	1	1	M5WBG4		0
6626	TCP domain class transcription factor	M5X5S1		Cytoplasm	06.01-Protein destination and storage/ Folding and stability	86.4269	59.1819	6.49365	28.22	1	13	13	29	535
	MH+ [Da]	A2	ΔM [ppm]	RT [min]	# Missed Cleavages	Sequence	XCorr	Charge	# PSMs	# Proteins	# Protein Groups	Protein Group Accessions	Modifications	ΔCn
	1707.81	High	0.912782	34.5668	0	VcSGNDNNFVVINQK	4.04664	2	2	1	1	M5X5S1	C2(Carbamidomethyl)	0
	1734.77	High	0.865663	36.2635	0	SEVNSGFFYSNAEQR	3.80613	2	2	1	1	M5X5S1		0
	1647.82	High	0.816235	35.1816	0	EmQIQNPTAImIAR	3.58927	2	1	1	1	M5X5S1	M2(Oxidation); M11(Oxidation)	0
	1182.63	High	0.0369813	40.1518	0	NPHScTILIK	3.37684	3	2	1	1	M5X5S1	C5(Carbamidomethyl)	0
	1669.88	High	0.628488	39.213	1	TPVVMGNEPDKEILK	3.25587	2	1	1	1	M5X5S1		0
	1615.83	High	0.657683	38.8678	0	EMQIQNPTAIMIAR	3.14285	2	3	1	1	M5X5S1		0
	1685.88	High	0.670048	38.1337	1	TPVVmGNEPDKEILK	3.0576	2	2	1	1	M5X5S1	M5(Oxidation)	0
	1294.71	High	0.684764	41.4956	0	LVEGLVLDHGSR	3.03377	2	2	1	1	M5X5S1		0
	1631.83	High	0.849945	37.7552	0	EmQIQNPTAIMIAR	2.98397	2	3	1	1	M5X5S1	M2(Oxidation)	0
	1193.63	High	0.209257	38.3096	0	GPNDHTIAQIK	2.94788	2	2	1	1	M5X5S1		0
	966.537	High	0.384579	37.9584	0	QHLVNEVK	2.82216	3	2	1	1	M5X5S1		0
	1090.61	High	-0.0420761	40.4011	0	VLVDGFEIAK	2.7442	2	3	1	1	M5X5S1		0
	960.518	High	-0.056417	37.1445	0	MLVGGAGDIK	2.44892	2	1	1	1	M5X5S1		0
	1210.68	High	0.649114	36.3794	0	VLNPNAEVLNK	2.35492	2	1	1	1	M5X5S1		0
	949.535	High	-0.155288	37.8426	0	ATLQFIEK	2.14757	2	1	1	1	M5X5S1		0
	1266.71	High	0.343233	40.2879	0	GIDPPSLDLLAR	2.0805	2	1	1	1	M5X5S1		0
7008	Agglutinin	M5WR60		Chloroplast	11.02-Disease/ Defense /Defense-related	35.2221	17.86	6.34131	54.09	3	6	6	12	159
	MH+ [Da]	A2	ΔM [ppm]	RT [min]	# Missed Cleavages	Sequence	XCorr	Charge	# PSMs	# Proteins	# Protein Groups	Protein Group Accessions	Modifications	ΔCn
	3560.89	High	1.15113	49.5796	0	NLWScTLFKPVVLQKPAPYVDGVYQFVHVR	5.53995	4	1	2	1	M5WR60	C5(Carbamidomethyl)	0
	1747.8	High	1.2459	37.293	0	TASEDSPWIVAEADEK	4.46826	2	2	2	1	M5WR60		0
	1262.53	High	0.274679	28.0669	0	LEcSGEESHSK	2.59017	2	2	2	1	M5WR60	C3(Carbamidomethyl)	0
	1130.54	High	0.158809	27.5816	0	DQSTAELPNR	2.58485	2	3	2	1	M5WR60		0
	871.488	High	-0.0831351	31.9145	0	LGNLTEPK	2.49618	2	1	2	1	M5WR60		0
	1249.69	High	0.510572	36.2449	0	DVNQPSLVHIK	2.19335	2	2	2	1	M5WR60		0
	872.472	High	-0.371133	30.7292	0	LGnLTEPK	2.0701	2	1	2	1	M5WR60	N3(Deamidated)	0
7018	Proteasome subunit beta	M5XCF1		Chloroplast	06.13-Protein destination and storage/ Proteolysis	90.6949	29.1013	5.84619	51.47	2	8	8	28	272
	MH+ [Da]	A2	ΔM [ppm]	RT [min]	# Missed Cleavages	Sequence	XCorr	Charge	# PSMs	# Proteins	# Protein Groups	Protein Group Accessions	Modifications	ΔCn
	1483.67	High	0.888952	37.2993	0	YDMSVEEAAELAR	4.31301	2	3	2	1	M5XCF1		0
	1499.67	High	0.525904	35.3132	0	YDmSVEEAAELAR	4.06691	2	8	2	1	M5XCF1	M3(Oxidation)	0
	2009.93	High	1.14722	39.5992	0	FSVGSGSPYAYGVLDDGYR	4.0442	2	2	2	1	M5XCF1		0
	1330.63	High	0.35839	31.1497	0	ASmGGYISSQSVK	3.99153	2	3	1	1	M5XCF1	M3(Oxidation)	0
	1858.87	High	1.14786	39.2541	0	DGASGGVASVYHVGPnGWK	3.83244	2	2	2	1	M5XCF1	N16(Deamidated)	0
	1314.64	High	0.208953	32.7591	0	ASMGGYISSQSVK	3.62878	2	1	1	1	M5XCF1		0
	1857.89	High	0.955243	40.3316	0	DGASGGVASVYHVGPNGWK	3.30519	2	1	2	1	M5XCF1		0
	3376.57	High	1.66743	48.1124	0	LSGDDVGELHYHYYPVVEGAVEQEMVEVAAA	2.97122	3	1	2	1	M5XCF1		0
	1036.47	High	-0.264861	27.7355	0	DGVmVAADSR	2.85456	2	2	1	1	M5XCF1	M4(Oxidation)	0
	1020.48	High	-0.0484704	31.4302	0	DGVMVAADSR	2.78244	2	2	1	1	M5XCF1		0
	2911.37	Medium	0.87085	45.0215	1	KIIEINPYmLGTmAGGAADcQFWHR	2.66019	4	1	1	1	M5XCF1	M9(Oxidation); M13(Oxidation); C20(Carbamidomethyl)	0
	1225.69	High	0.44408	44.2271	0	LLANILYSYR	2.20941	2	2	2	1	M5XCF1		0
7018	Glutathione S-transferase	M5WTZ4		Cytosol	11.06-Disease/ Defense/ Detoxification	30.8848	24.7179	6.30322	41.12	4	6	6	11	214
	MH+ [Da]	A2	ΔM [ppm]	RT [min]	# Missed Cleavages	Sequence	XCorr	Charge	# PSMs	# Proteins	# Protein Groups	Protein Group Accessions	Modifications	ΔCn
	3047.56	High	1.22158	49.4744	0	YLAGDFFSLADLSHLPFTQYMVTLLGK	5.262	3	1	2	1	M5WTZ4		0
	3063.56	High	1.30113	49.2599	0	YLAGDFFSLADLSHLPFTQYmVTLLGK	4.33155	3	1	2	1	M5WTZ4	M21(Oxidation)	0
	959.559	High	-0.286209	38.4126	0	VLVcLVEK	2.63004	2	2	3	1	M5WTZ4	C4(Carbamidomethyl)	0
	1036.53	High	-0.0578007	36.3099	0	VLDIYEER	2.57508	2	2	3	1	M5WTZ4		0
	1982.96	Medium	-0.00555474	47.913	0	HVSAWWNDISNRPSWK	2.40072	3	1	2	1	M5WTZ4		0
	961.484	High	-0.0219693	24.1351	0	VIQESEEK	2.32435	2	2	2	1	M5WTZ4		0
	2412.21	High	1.63937	42.5289	0	LQPFGTVPLIQDGDYTLYESR	2.21319	2	2	1	1	M5WTZ4		0
7022	Phosphomannomutase	M4QFW7		Chloroplast	01.05-Metabolism/ Sugars and polysaccharides	50.5466	28.1225	6.80029	21.05	2	5	5	16	247
	MH+ [Da]	A2	ΔM [ppm]	RT [min]	# Missed Cleavages	Sequence	XCorr	Charge	# PSMs	# Proteins	# Protein Groups	Protein Group Accessions	Modifications	ΔCn
	1484.76	High	0.514557	26.3237	0	TVGHTVTSPEDTIK	3.78804	2	4	1	1	M4QFW7		0
	1430.82	High	0.893287	30.1197	1	KAVTVGIVGGSDLSK	3.60041	2	1	1	1	M4QFW7		0
	1146.59	High	0.140676	28.6949	0	SGmLNVSPIGR	3.40977	2	2	1	1	M4QFW7	M3(Oxidation)	0
	1405.6	High	-0.309136	24.2651	0	GGNDHEIYESER	3.38376	3	3	2	1	M4QFW7		0
	1302.73	High	0.324657	29.2042	0	AVTVGIVGGSDLSK	3.36997	2	4	1	1	M4QFW7		0
	1130.6	High	-0.0361656	31.6411	0	SGMLNVSPIGR	2.86762	2	2	1	1	M4QFW7		0
7025	Nucleoside diphosphate kinase	M5X104		Cytosol	01.03-Metabolism/ Nucleotides	101.365	16.5275	6.94678	70.95	3	8	8	35	148
	MH+ [Da]	A2	ΔM [ppm]	RT [min]	# Missed Cleavages	Sequence	XCorr	Charge	# PSMs	# Proteins	# Protein Groups	Protein Group Accessions	Modifications	ΔCn
	3484.75	High	0.561148	50.2271	0	HYEDLSAKPFFSGLVDYIISGPVVAmIWEGK	4.13297	4	1	1	1	M5X104	M26(Oxidation)	0
	1567.84	High	0.615451	34.8126	0	IIGATNPAESAPGTIR	3.79256	2	11	3	1	M5X104		0
	1695.94	High	0.857292	38.9084	1	KIIGATNPAESAPGTIR	3.67397	2	2	3	1	M5X104		0
	1356.65	High	0.558195	35.6935	0	NIIHGSDSAESAR	3.53719	2	6	1	1	M5X104		0
	3468.75	High	-0.409529	50.2095	0	HYEDLSAKPFFSGLVDYIISGPVVAMIWEGK	3.37731	4	1	1	1	M5X104		0
	1834.92	High	0.603467	42.7933	0	mEQTFIMIKPDGVQR	3.29263	2	3	2	1	M5X104	N-Term(Acetyl)	0
	993.5	High	-0.229333	34.4406	0	GDYAIEIGR	3.0932	2	3	1	1	M5X104		0
	1335.71	High	0.352612	43.5603	0	FINVDRPFAEK	2.77825	2	2	1	1	M5X104		0
	1850.91	High	0.436419	41.2453	0	mEQTFImIKPDGVQR	2.68807	3	3	2	1	M5X104	N-Term(Acetyl); M7(Oxidation)	0
	929.542	High	0.174576	40.4502	0	GLVGDIISR	2.35372	2	3	2	1	M5X104		0
7026	Adenine nucleotide alpha hydrolase	M5W0J9		Chloroplast	11.05-Disease /Defense/ Stress responses	15.0191	17.8212	6.68311	40.74	1	5	5	5	162
	MH+ [Da]	A2	ΔM [ppm]	RT [min]	# Missed Cleavages	Sequence	XCorr	Charge	# PSMs	# Proteins	# Protein Groups	Protein Group Accessions	Modifications	ΔCn
	2073.1	High	1.17708	47.1184	0	NLLWSTTGSPLIPLEEFR	3.74737	2	1	1	1	M5W0J9		0
	2657.28	High	0.92293	42.6409	0	AVMENYEVEVDPEVLDLLDTAHR	3.46071	3	1	1	1	M5W0J9		0
	1032.55	High	-0.34355	35.6227	0	LDcLVLGSR	3.01555	2	1	1	1	M5W0J9	C3(Carbamidomethyl)	0
	1004.51	High	-0.121548	33.1273	0	LcGAVEDLK	2.51969	2	1	1	1	M5W0J9	C2(Carbamidomethyl)	0
	753.462	High	0.0773642	32.7756	0	HVTVVAK	2.27576	2	1	1	1	M5W0J9		0
7107	Phosphomannomutase	M4QFW7		Chloroplast	01.05-Metabolism/ Sugars and polysaccharides	32.0494	28.1225	6.80029	16.19	1	4	4	10	247
	MH+ [Da]	A2	ΔM [ppm]	RT [min]	# Missed Cleavages	Sequence	XCorr	Charge	# PSMs	# Proteins	# Protein Groups	Protein Group Accessions	Modifications	ΔCn
	1484.76	High	0.843419	33.2882	0	TVGHTVTSPEDTIK	4.13644	2	4	1	1	M4QFW7		0
	1430.82	High	0.978601	36.4185	1	KAVTVGIVGGSDLSK	3.88488	2	1	1	1	M4QFW7		0
	1302.73	High	0.605768	33.5587	0	AVTVGIVGGSDLSK	3.87697	2	1	1	1	M4QFW7		0
	1146.59	High	0.353603	33.0935	0	SGmLNVSPIGR	2.94597	2	2	1	1	M4QFW7	M3(Oxidation)	0
	1130.6	High	0.179774	37.2042	0	SGMLNVSPIGR	2.7786	2	2	1	1	M4QFW7		0
7114	Rhamnose biosynthetic enzyme	M5WBB7		Chloroplast	01.05-Metabolism/ Sugars and polysaccharides	30.6231	33.3511	6.56592	24.08	3	6	6	11	299
	MH+ [Da]	A2	ΔM [ppm]	RT [min]	# Missed Cleavages	Sequence	XCorr	Charge	# PSMs	# Proteins	# Protein Groups	Protein Group Accessions	Modifications	ΔCn
	1703.77	High	0.812464	34.8849	0	LcEAQSIAYEYGSGR	4.92612	2	1	1	1	M5WBB7	C2(Carbamidomethyl)	0
	1518.8	High	0.533571	38.2499	0	TNVVGTLTLADVcR	3.46413	2	1	2	1	M5WBB7	C13(Carbamidomethyl)	0
	1216.6	High	0.247849	34.8102	0	MPISSDLSNPR	3.19473	2	2	3	1	M5WBB7		0
	1232.59	High	0.408667	34.1374	0	mPISSDLSNPR	2.54856	2	2	3	1	M5WBB7	M1(Oxidation)	0
	1079.54	High	-0.132101	33.2141	0	NFTLEEQAK	2.37306	2	2	1	1	M5WBB7		0
	991.469	High	0.104436	25.6783	0	SNNELDATK	2.3692	2	2	1	1	M5WBB7		0
	1633.74	High	0.886464	38.0058	0	EEDTPNFIGSFYSK	2.21122	2	1	1	1	M5WBB7		0
7114	Electron transfer flavoprotein subunit beta	M5XZZ7		Mitochondrion	02.20-Energy/ Electron-transport	29.7431	27.4756	6.60986	17.13	1	6	6	11	251
	MH+ [Da]	A2	ΔM [ppm]	RT [min]	# Missed Cleavages	Sequence	XCorr	Charge	# PSMs	# Proteins	# Protein Groups	Protein Group Accessions	Modifications	ΔCn
	1470.73	High	0.529345	30.3489	0	SDIEEVQVTEPPK	3.52331	2	2	1	1	M5XZZ7		0
	891.435	High	-0.606083	32.6988	0	TGLAMGADR	2.92503	2	1	1	1	M5XZZ7		0
	907.43	High	-0.10354	30.9839	0	TGLAmGADR	2.92102	2	4	1	1	M5XZZ7	M5(Oxidation)	0
	1626.83	High	0.600482	33.1001	1	SDIEEVQVTEPPKR	2.67485	2	1	1	1	M5XZZ7		0
	949.546	High	-0.219071	36.4444	1	RVVDYAVK	2.33124	2	1	1	1	M5XZZ7		0
	961.495	High	0.0419979	24.8398	0	SGVETQNVK	2.29494	2	1	1	1	M5XZZ7		0
	1291.65	High	0.347069	28.0798	1	SDKSGVETQNVK	2.21534	2	1	1	1	M5XZZ7		0
7124	S-formylglutathione hydrolase	M5W9G4		Chloroplast	11.06-Disease /Defense/ Detoxification	47.2822	32.2189	7.07861	32.06	1	7	7	17	287
	MH+ [Da]	A2	ΔM [ppm]	RT [min]	# Missed Cleavages	Sequence	XCorr	Charge	# PSMs	# Proteins	# Protein Groups	Protein Group Accessions	Modifications	ΔCn
	2416.22	High	-0.382492	44.3209	0	FPVLYWLSGLTcTDENFIIK	4.03545	2	2	1	1	M5W9G4	C12(Carbamidomethyl)	0
	1546.79	High	0.708355	30.7136	0	LLNENFPQLDTSR	3.5551	2	2	1	1	M5W9G4		0
	1669.88	High	0.966277	29.641	0	VASSEGVALIAPDTSPR	3.1506	2	5	1	1	M5W9G4		0
	1070.53	High	0.766023	26.2103	0	AFSNYLGGNK	2.62932	2	2	1	1	M5W9G4		0
	1365.66	High	0.788003	23.6895	0	mETKPSEISSSK	2.61869	2	2	1	1	M5W9G4	N-Term(Acetyl)	0
	1643.73	High	0.0318647	32.8076	0	TDWEEYDATcLIK	2.37895	2	1	1	1	M5W9G4	C10(Carbamidomethyl)	0
	933.439	High	-0.0107864	24.2107	0	mYDYVVK	2.08716	2	3	1	1	M5W9G4	M1(Oxidation)	0
7125	Extradiol ring-cleavage dioxygenase	M5WGS1		Cell wall	20.99-Secondary metabolism/ Others	29.0743	30.1391	6.85889	31.02	1	7	7	11	274
	MH+ [Da]	A2	ΔM [ppm]	RT [min]	# Missed Cleavages	Sequence	XCorr	Charge	# PSMs	# Proteins	# Protein Groups	Protein Group Accessions	Modifications	ΔCn
	1316.56	High	0.280597	28.5001	0	YEDVNQYEEK	3.50574	2	2	1	1	M5WGS1		0
	1846.85	High	1.57631	34.0562	1	YEDVNQYEEKAPYAK	2.85525	2	1	1	1	M5WGS1		0
	2592.21	Medium	1.00388	47.0238	0	mAHPWPDHFYPLHVATGAAGSDAK	2.65105	4	1	1	1	M5WGS1	M1(Oxidation)	0
	1502.7	High	0.585049	43.0986	0	HDTIYDFYGFPK	2.60013	2	1	1	1	M5WGS1		0
	1303.74	High	-0.296009	41.7297	1	VKDLLTASGFPR	2.55122	3	2	1	1	M5WGS1		0
	1199.62	High	0.259857	34.8501	0	YPAPGSPNLAGR	2.46027	2	3	1	1	M5WGS1		0
	1243.52	High	0.264348	31.7047	0	DATYHYNmGR	2.41995	2	1	1	1	M5WGS1	M8(Oxidation)	0
7423	Cinnamyl alcohol dehydrogenase	M5WB20		Cytoplasm	20.1-Secondary metabolism/ Phenylpropanoids/ Phenolics	61.7024	38.4323	6.93213	49.3	2	12	12	19	355
	MH+ [Da]	A2	ΔM [ppm]	RT [min]	# Missed Cleavages	Sequence	XCorr	Charge	# PSMs	# Proteins	# Protein Groups	Protein Group Accessions	Modifications	ΔCn
	1744.84	High	1.76248	36.4134	0	GSVYTFNGVDADGTITK	4.15848	2	2	1	1	M5WB20		0
	1943.73	High	1.0108	34.0234	0	DcEYcNEGFEVYcAK	4.15358	2	1	1	1	M5WB20	C2(Carbamidomethyl); C5(Carbamidomethyl); C13(Carbamidomethyl)	0
	1697.84	High	0.894592	34.9125	0	FVVSSDQEQmTALVK	3.95623	2	2	1	1	M5WB20	M10(Oxidation)	0
	1681.85	High	1.21837	36.7111	0	FVVSSDQEQMTALVK	3.58573	2	2	1	1	M5WB20		0
	1503.84	High	0.921604	41.0196	0	TGGTLVLVGFPSEVK	3.52006	2	2	1	1	M5WB20		0
	2802.47	High	2.0035	45.9491	1	IPDNYPLASAAPLLcAGITVYAPMKR	3.5014	3	1	1	1	M5WB20	C15(Carbamidomethyl)	0
	1094.54	High	-0.154237	34.133	0	DPSGVLSEYK	3.41386	2	1	1	1	M5WB20		0
	2566.25	High	0.496285	48.4333	0	SLDFLIDTASGDHPFDPYMALLK	3.28417	3	1	1	1	M5WB20		0
	1288.67	High	0.357721	35.9134	1	KEEALSQLGADK	2.63995	2	1	1	1	M5WB20		0
	1820.86	High	-0.094216	43.3745	0	ITHcGVcYADVIWAR	2.56928	3	1	1	1	M5WB20	C4(Carbamidomethyl); C7(Carbamidomethyl)	0
	1160.58	High	0.0810562	31.6303	0	EEALSQLGADK	2.30353	2	1	1	1	M5WB20		0
	1508.86	High	1.22858	46.2525	0	SLGVIGLGGLGHMAVK	2.2655	2	1	2	1	M5WB20		0
	1180.6	High	0.361615	37.1985	0	FSPASLNLGmK	2.22668	2	2	1	1	M5WB20	M10(Oxidation)	0
	1164.61	High	-0.0166617	38.4204	0	FSPASLNLGMK	2.16421	2	1	1	1	M5WB20		0
8031	Agglutinin	M5WNR2		Chloroplast	11.02-Disease/ Defense/ Defense-related	142.103	17.9001	7.48877	69.62	1	7	7	41	158
	MH+ [Da]	A2	ΔM [ppm]	RT [min]	# Missed Cleavages	Sequence	XCorr	Charge	# PSMs	# Proteins	# Protein Groups	Protein Group Accessions	Modifications	ΔCn
	2127.01	High	1.01704	42.191	0	YWITASQDSSWIVAGADEK	5.34989	2	10	1	1	M5WNR2		0
	1737.78	High	1.09546	34.7453	0	MQDILQcSGEDVQSK	5.01565	2	2	1	1	M5WNR2	C7(Carbamidomethyl)	0
	2835.31	High	0.966907	43.4506	1	STYNDKYWITASQDSSWIVAGADEK	4.33117	3	4	1	1	M5WNR2		0
	1753.78	High	1.47917	37.4434	0	mQDILQcSGEDVQSK	3.90927	2	12	1	1	M5WNR2	M1(Oxidation); C7(Carbamidomethyl)	0
	2910.52	High	1.41096	48.7119	0	TLWScTLFKPEVVKPPGPYTEGIYK	3.78286	3	2	1	1	M5WNR2	C5(Carbamidomethyl)	0
	2869.38	High	0.599729	46.464	0	SGNEFENALIAEPGGPTHEHFFIVEK	3.1304	4	4	1	1	M5WNR2		0
	1234.72	High	0.23855	41.0789	0	DVNLPSLVHIK	3.08414	2	2	1	1	M5WNR2		0
	900.533	High	-0.174864	41.0647	0	MGNLLKPK	2.70558	2	2	1	1	M5WNR2		0
	916.528	High	-0.417368	39.7923	0	mGNLLKPK	2.52594	2	3	1	1	M5WNR2	M1(Oxidation)	0
8033	Peptidyl-prolyl cis-trans isomerase	M5W6L5		Cytoplasm	06.01-Protein destination and storage/ Folding and stability	2.19282	18.1569	8.47021	8.09	1	1	1	1	173
	MH+ [Da]	A2	ΔM [ppm]	RT [min]	# Missed Cleavages	Sequence	XCorr	Charge	# PSMs	# Proteins	# Protein Groups	Protein Group Accessions	Modifications	ΔCn
	1488.75	High	0.348732	34.8632	0	TSRPVVVADcGQLS	2.19282	2	1	1	1	M5W6L5	C10(Carbamidomethyl)	0
8035	HSP small	M5WDA5		Cytoplasm	06.01-Protein destination and storage/ Folding and stability	34.486	18.0654	8.32373	33.54	9	3	3	10	158
	MH+ [Da]	A2	ΔM [ppm]	RT [min]	# Missed Cleavages	Sequence	XCorr	Charge	# PSMs	# Proteins	# Protein Groups	Protein Group Accessions	Modifications	ΔCn
	3448.67	High	1.07624	48.3068	1	GSIFDPSSLDIWDPFKDFPFPSSSSLSTFPK	4.85854	3	2	1	1	M5WDA5		0
	1432.73	High	-1.45903	36.1444	0	AAmEnGVLSVTVPK	4.00599	2	2	5	1	M5WDA5	M3(Oxidation); N5(Deamidated)	0
	1415.76	High	0.541319	38.0765	0	AAMENGVLSVTVPK	3.83716	2	2	5	1	M5WDA5		0
	1431.75	High	0.676489	34.937	0	AAmENGVLSVTVPK	3.11881	2	2	5	1	M5WDA5	M3(Oxidation)	0
	901.51	High	-0.36277	31.2783	0	VLQISGER	2.2471	2	2	9	1	M5WDA5		0
8035	Acyl-coenzyme A thioesterase	M5WHT9		Cytoplasm	20.1-Secondary metabolism/ Phenylpropanoids/ Phenolics	22.4123	17.1421	8.08936	23.13	2	4	4	9	160
	MH+ [Da]	A2	ΔM [ppm]	RT [min]	# Missed Cleavages	Sequence	XCorr	Charge	# PSMs	# Proteins	# Protein Groups	Protein Group Accessions	Modifications	ΔCn
	1524.66	High	0.20474	30.5073	0	EGEmAISmDGLPDK	3.0142	2	1	1	1	M5WHT9	M4(Oxidation); M8(Oxidation)	0
	1355.56	High	0.429343	23.8776	0	EGNEETSmESVK	3.00343	2	2	1	1	M5WHT9	M8(Oxidation)	0
	1339.57	High	0.556914	26.3756	0	EGNEETSMESVK	2.61791	2	2	1	1	M5WHT9		0
	1000.58	High	-0.031437	34.0154	0	AVGVASVELR	2.30839	2	2	2	1	M5WHT9		0
	1508.66	High	0.639284	33.4591	0	EGEMAISmDGLPDK	2.21375	2	1	1	1	M5WHT9	M8(Oxidation)	0
	1467.66	High	0.508787	27.9791	1	EGNEETSMESVKK	2.08525	2	1	1	1	M5WHT9		0
8122	Proteasome subunit alpha	M5VQX2		Mitochondrion	06.13-Protein destination and storage/ Proteolysis	17.8434	27.1032	7.95752	32.93	1	7	7	7	249
	MH+ [Da]	A2	ΔM [ppm]	RT [min]	# Missed Cleavages	Sequence	XCorr	Charge	# PSMs	# Proteins	# Protein Groups	Protein Group Accessions	Modifications	ΔCn
	2462.27	High	0.833548	47.0508	0	AITVFSPDGHLFQVEYALEAVR	3.89317	3	1	1	1	M5VQX2		0
	1101.62	High	0.0713529	37.2918	0	ALLEVVESGGK	3.02916	2	1	1	1	M5VQX2		0
	1634.87	High	1.00355	36.7322	0	LTVEDPVTVEYITR	2.41958	2	1	1	1	M5VQX2		0
	871.511	High	-0.245073	32.3762	1	KGNAAVGVR	2.23294	2	1	1	1	M5VQX2		0
	929.426	High	0.0253369	26.6561	0	IEcQSHR	2.17762	2	1	1	1	M5VQX2	C3(Carbamidomethyl)	0
	920.52	High	-0.149128	31.0205	0	YIAGLQQK	2.08006	2	1	1	1	M5VQX2		0
	1131.63	High	0.122585	33.3539	0	GTDTIVLGVEK	2.01093	2	1	1	1	M5VQX2		0
8217	Peroxidase	M5W030		Cell wall	11.06-Disease/ Defense/ Detoxification	67.2242	35.5628	7.95752	30.09	3	8	8	22	329
	MH+ [Da]	A2	ΔM [ppm]	RT [min]	# Missed Cleavages	Sequence	XCorr	Charge	# PSMs	# Proteins	# Protein Groups	Protein Group Accessions	Modifications	ΔCn
	1797.85	High	0.808786	32.2457	0	NVDPDIAINmDPNTPR	4.38683	2	3	1	1	M5W030	M10(Oxidation)	0
	1781.85	High	0.702576	35.1006	0	NVDPDIAINMDPNTPR	4.20162	2	1	1	1	M5W030		0
	1656.81	High	0.589431	41.2859	0	DNAAFQQAFITAMTK	3.89787	2	1	1	1	M5W030		0
	1468.69	High	0.39041	34.1259	0	TYATQLQQMcPK	3.86652	2	2	1	1	M5W030	C10(Carbamidomethyl)	0
	1484.69	High	0.686825	31.9713	0	TYATQLQQmcPK	3.50972	2	3	1	1	M5W030	M9(Oxidation); C10(Carbamidomethyl)	0
	1672.8	High	0.850609	37.9204	0	DNAAFQQAFITAmTK	3.47612	2	2	1	1	M5W030	M13(Oxidation)	0
	1731.93	High	1.40884	39.5178	0	DVIVLSGGPSYAVELGR	2.90162	2	1	1	1	M5W030		0
	1058.53	High	-0.81714	27.1972	0	AAVDAVPQcK	2.6916	2	3	1	1	M5W030	C9(Carbamidomethyl)	0
	1033.5	High	-0.120372	37.1364	0	TFDNVYFK	2.44742	2	2	1	1	M5W030		0
	1289.69	High	0.390018	39.2029	0	VScADILALATR	2.26521	2	2	3	1	M5W030	C3(Carbamidomethyl)	0
	893.457	High	-0.598262	28.2386	0	LDGLSSSSK	2.15913	2	2	1	1	M5W030		0
8217	Uricase	M5WGE6		Peroxisome	01.99-Metabolism/ Others	44.6026	34.822	8.06006	20.52	1	6	6	16	307
	MH+ [Da]	A2	ΔM [ppm]	RT [min]	# Missed Cleavages	Sequence	XCorr	Charge	# PSMs	# Proteins	# Protein Groups	Protein Group Accessions	Modifications	ΔCn
	1424.62	High	0.498659	30.5592	0	DDNSDLVATDTMK	3.70658	2	2	1	1	M5WGE6		0
	1440.62	High	0.63347	26.9496	0	DDNSDLVATDTmK	3.30099	2	4	1	1	M5WGE6	M12(Oxidation)	0
	1207.64	High	-0.00953412	37.4124	0	VLADTFYGPPK	2.9265	2	2	1	1	M5WGE6		0
	1200.72	High	0.317428	39.9235	0	VTSGIEGLALLK	2.71654	2	2	1	1	M5WGE6		0
	912.457	High	-0.397226	38.8194	0	SGFEGFIR	2.62478	2	2	1	1	M5WGE6		0
	1207.63	High	0.0929391	35.2323	1	DKYTVLPDTR	2.57724	2	2	1	1	M5WGE6		0
	1125.53	High	0.103952	37.4252	0	IEGFNFDQR	2.35216	2	2	1	1	M5WGE6		0
8315	c-1-tetrahydrofolate synthase	M5VKQ0		Cytoplasm	01.01-Metabolism/ Amino acid	15.5149	31.817	7.54736	14.72	2	6	6	6	299
	MH+ [Da]	A2	ΔM [ppm]	RT [min]	# Missed Cleavages	Sequence	XCorr	Charge	# PSMs	# Proteins	# Protein Groups	Protein Group Accessions	Modifications	ΔCn
	1380.65	High	-0.0401236	33.5757	0	LVGDVDFQEAcK	3.9476	2	1	2	1	M5VKQ0	C11(Carbamidomethyl)	0
	1060.46	High	-0.106482	24.5217	0	DSQSYVSmK	2.73333	2	1	2	1	M5VKQ0	M8(Oxidation)	0
	947.498	High	-0.207955	36.8938	0	GcLELLSR	2.33925	2	1	2	1	M5VKQ0	C2(Carbamidomethyl)	0
	1216.56	High	0.17057	28.9243	1	DSQSYVSmKR	2.33295	2	1	2	1	M5VKQ0	M8(Oxidation)	0
	769.384	High	0.207311	28.8818	0	HINEEK	2.1214	2	1	2	1	M5VKQ0		0
	959.479	High	-0.451183	29.815	0	NEIAEEVR	2.04039	2	1	2	1	M5VKQ0		0
8319	Fructose-bisphosphate aldolase	M5W2H9		Chloroplast	02.30-Energy/ Photosynthesis	28.5278	38.389	7.35693	18.16	4	6	6	10	358
	MH+ [Da]	A2	ΔM [ppm]	RT [min]	# Missed Cleavages	Sequence	XCorr	Charge	# PSMs	# Proteins	# Protein Groups	Protein Group Accessions	Modifications	ΔCn
	1332.7	High	0.547943	34.6961	0	GILAADESTGTIGK	3.8264	2	2	3	1	M5W2H9		0
	1525.75	High	1.02297	31.5056	1	ANSEATLGTYKGDAK	3.51009	2	1	2	1	M5W2H9		0
	1766.9	High	0.571032	38.2488	0	YADELIANAAYIGTPGK	3.29696	2	1	1	1	M5W2H9		0
	1154.57	High	0.161121	29.013	0	ANSEATLGTYK	2.9254	2	2	3	1	M5W2H9		0
	850.372	High	0.0444359	24.2331	0	cADVTER	2.39594	2	3	1	1	M5W2H9	C1(Carbamidomethyl)	0
	1334.7	High	0.0949493	35.6341	0	ASPEVIAEYTVR	2.19462	2	1	1	1	M5W2H9		0
8322	Class I glutamine amidotransferase	M5WGA9		Chloroplast	01.01-Metabolism/ Amino acid	75.6051	47.1811	8.67529	26.24	2	13	13	27	442
	MH+ [Da]	A2	ΔM [ppm]	RT [min]	# Missed Cleavages	Sequence	XCorr	Charge	# PSMs	# Proteins	# Protein Groups	Protein Group Accessions	Modifications	ΔCn
	1551.77	High	0.610095	40.1749	0	GPGTSmEFALGIVEK	3.68855	2	1	1	1	M5WGA9	M6(Oxidation)	0
	1146.6	High	-0.0139935	30.3167	0	AGADVTVASVEK	3.50286	2	2	2	1	M5WGA9		0
	1302.7	High	0.327362	35.8124	1	RAGADVTVASVEK	3.25948	2	1	2	1	M5WGA9		0
	1332.72	High	0.320241	40.0352	0	IIADVLISNcSK	3.20506	2	2	1	1	M5WGA9	C10(Carbamidomethyl)	0
	1189.59	High	0.168298	33.3351	0	ADEVSGPLVmR	3.12215	2	1	1	1	M5WGA9	M10(Oxidation)	0
	1430.73	High	0.598122	39.6963	1	EKADEVSGPLVMR	3.10094	2	3	1	1	M5WGA9		0
	1172.66	High	0.483283	36.1435	0	VVVDGNLITSR	2.87953	2	2	1	1	M5WGA9		0
	1117.61	High	0.155439	39.0651	0	NSEVLESLVK	2.78067	2	2	1	1	M5WGA9		0
	1190.6	High	0.437484	32.0142	1	LSDKSEIENR	2.77629	2	3	1	1	M5WGA9		0
	1286.68	High	0.0825841	38.169	0	LEADVLLDEAAK	2.76457	2	2	2	1	M5WGA9		0
	1173.59	High	0.310353	36.6265	0	ADEVSGPLVMR	2.67541	2	2	1	1	M5WGA9		0
	1446.73	High	-0.0585166	37.537	1	EKADEVSGPLVmR	2.64027	3	1	1	1	M5WGA9	M12(Oxidation)	0
	899.44	High	-0.32712	31.5681	0	VEAcHGVK	2.32793	2	2	1	1	M5WGA9	C4(Carbamidomethyl)	0
	1239.59	High	0.288871	40.2057	1	KATAFPAMcDK	2.31113	2	2	1	1	M5WGA9	C9(Carbamidomethyl)	0
	1245.71	High	0.0420272	39.3464	1	NSEVLESLVKK	2.21485	2	1	1	1	M5WGA9		0
9002	Hypothetical protein	M5W0H8		Chloroplast	13 Unclassified	38.0399	18.1456	8.29443	33.13	1	4	4	12	163
	MH+ [Da]	A2	ΔM [ppm]	RT [min]	# Missed Cleavages	Sequence	XCorr	Charge	# PSMs	# Proteins	# Protein Groups	Protein Group Accessions	Modifications	ΔCn
	1739.89	High	0.816667	37.9384	0	LVSYAPEVTAYVENGK	4.36858	2	2	1	1	M5W0H8		0
	1634.71	High	0.833739	35.8511	0	ADELYHGDGIcQEK	3.75107	2	2	1	1	M5W0H8	C11(Carbamidomethyl)	0
	1740.87	High	0.952304	37.1893	0	LVSYAPEVTAYVEnGK	3.53902	2	1	1	1	M5W0H8	N14(Deamidated)	0
	1653.78	High	0.36241	40.1437	0	TFPVSAFENEEAANK	3.26376	2	2	1	1	M5W0H8		0
	1146.44	High	-0.0880151	28.409	0	DmEEcGYVK	2.78543	2	3	1	1	M5W0H8	M2(Oxidation); C5(Carbamidomethyl)	0
	1130.45	High	-0.268116	30.0522	0	DMEEcGYVK	2.4843	2	2	1	1	M5W0H8	C5(Carbamidomethyl)	0
9103	Remorin	M5XKT5		Nucleus	10.04-Signal transduction	56.8916	21.8115	8.01611	45.18	4	10	10	19	197
	MH+ [Da]	A2	ΔM [ppm]	RT [min]	# Missed Cleavages	Sequence	XCorr	Charge	# PSMs	# Proteins	# Protein Groups	Protein Group Accessions	Modifications	ΔCn
	2472.25	High	1.1707	37.3934	0	AEPEPALLAEPPLASAPNDLAEEK	4.1038	2	4	1	1	M5XKT5		0
	1291.63	High	0.356238	35.1569	0	LSDITAWENSR	4.09419	2	2	1	1	M5XKT5		0
	2600.35	High	0.709108	39.1843	1	KAEPEPALLAEPPLASAPNDLAEEK	3.84123	3	2	1	1	M5XKT5		0
	1408.7	High	0.831671	36.4965	1	GEEFLKADETAAK	3.49631	2	2	1	1	M5XKT5		0
	1011.55	High	-0.239047	36.001	0	DVALSHLEK	2.71716	2	3	1	1	M5XKT5		0
	1419.72	High	-1.48103	39.6825	1	KLSDITAWENSR	2.57	2	1	1	1	M5XKT5		0
	916.485	Medium	0.158885	28.1365	0	KPSGGSIDR	2.29715	3	1	1	1	M5XKT5		0
	878.389	High	-0.342435	25.1809	0	AWEESEK	2.28362	2	2	4	1	M5XKT5		0
	867.457	High	-0.213909	27.4242	1	KTQYAEK	2.15502	2	1	1	1	M5XKT5		0
	729.451	High	-0.0181136	30.5644	0	ALAVVEK	2.05675	2	1	1	1	M5XKT5		0
9207	ATP synthase subunit gamma	M5WB68		Chloroplast	07.22-Transporters/ Transport ATPases	114.329	35.1936	9.0415	37.77	1	10	10	37	323
	MH+ [Da]	A2	ΔM [ppm]	RT [min]	# Missed Cleavages	Sequence	XCorr	Charge	# PSMs	# Proteins	# Protein Groups	Protein Group Accessions	Modifications	ΔCn
	1639.77	High	0.751564	35.493	0	LGELDSYEIEGGETK	4.53442	2	13	1	1	M5WB68		0
	1903.02	High	0.0999902	44.8381	0	NPLNYTQVSVLADDILK	3.36717	2	1	1	1	M5WB68		0
	1192.6	High	0.155511	32.5482	0	GLcGGINSTSVK	3.25658	2	3	1	1	M5WB68	C3(Carbamidomethyl)	0
	1193.58	High	-0.0552025	32.0734	0	GLcGGInSTSVK	3.01394	2	1	1	1	M5WB68	C3(Carbamidomethyl); N7(Deamidated)	0
	2418.33	High	1.58515	46.6313	0	FQSVVAFLPTVSTVLSPEIVER	2.99966	2	2	1	1	M5WB68		0
	1270.76	High	0.211833	44.1889	0	DIVLVLTELQK	2.89195	2	2	1	1	M5WB68		0
	1088.56	High	-0.1178	29.9636	1	LNSGPDKETK	2.81717	2	3	1	1	M5WB68		0
	1003.38	High	-0.0974342	24.3811	0	mSAmDSSSR	2.65705	2	4	1	1	M5WB68	M1(Oxidation); M4(Oxidation)	0
	987.387	High	-0.365598	25.7352	0	mSAMDSSSR	2.64975	2	3	1	1	M5WB68	M1(Oxidation)	0
	971.391	High	-1.33375	26.925	0	MSAMDSSSR	2.42698	2	1	1	1	M5WB68		0
	963.49	High	0.207913	36.6968	0	NVEFDALR	2.23605	2	1	1	1	M5WB68		0
	921.409	High	-0.0487005	30.8876	0	NAGEmLDR	2.22271	2	1	1	1	M5WB68	M5(Oxidation)	0
	905.415	High	-0.0706363	34.5637	0	NAGEMLDR	2.20138	2	1	1	1	M5WB68		0
	1076.58	High	0.104397	34.1998	0	DVIVTISSDK	2.02042	2	1	1	1	M5WB68		0
