# Supplementary material for: Comparative Physiological and Proteomic Analysis Reveal Distinct Regulation of Peach Skin Quality Traits by Altitude
Source: Front Plant Sci. 2016 Nov 10;7:1689. doi: 10.3389/fpls.2016.01689 (PMC5102882; doi:10.3389/fpls.2016.01689)
Supplement: Supplementary Table S4 — Pearson's correlation coefficients calculated between fruit quality trait and proteomic characteristics. [file Table4.XLSX]

## Sheet: Φύλλο2
Supplemetary Table S4: Pearson’s correlation coefficients calculated between fruit quality trait and proteomic characteristics.
Metabolism Amino acids	Metabolism Amino acids
Metabolism Nucleotides	0.95179	Metabolism Nucleotides
Metabolism Sugars	0.995559	0.959556	Metabolism/Sugars
Metabolism Lipids and Sterols	-0.0924494	-0.205585	-0.175003	Metabolism/Lipids and Sterols
Metabolism Others	0.943501	0.875177	0.960034	-0.259429	Metabolism Others
Defense-related	-0.422201	-0.536821	-0.428763	0.447221	-0.249454	Defense-related
Stress responses	0.958527	0.935044	0.971423	-0.157909	0.936953	-0.31943	Stress responses
Detoxification	0.965396	0.981211	0.971062	-0.160185	0.879615	-0.512802	0.969785	Detoxification
Signal	0.883351	0.902208	0.912362	-0.398117	0.948616	-0.328052	0.878038	0.85309	Signal
Energy	0.968786	0.970577	0.980256	-0.258891	0.90729	-0.551955	0.964794	0.990238	0.875501	Energy
Protein destination and storage	0.977856	0.963438	0.973206	-0.0648353	0.929023	-0.367047	0.931415	0.942593	0.919033	0.931718	Protein destination and storage
Transporters	0.943961	0.849615	0.934421	-0.121695	0.933513	-0.376753	0.83656	0.835492	0.874727	0.866013	0.931199	Transporters
Unclassified	0.98088	0.88249	0.974469	-0.0323884	0.961486	-0.267882	0.948086	0.912777	0.858818	0.920798	0.949053	0.946738	Unclassified
Secondary metabolism	0.984506	0.954789	0.9944	-0.258727	0.968107	-0.460299	0.95214	0.954145	0.938043	0.974699	0.965367	0.945959	0.959445	Secondary metabolism
Firmness	0.857449	0.762752	0.819021	0.407336	0.759284	-0.0463539	0.816148	0.791894	0.646723	0.73984	0.868948	0.785415	0.883214	0.766515	Firmness
Red surface	-0.937783	-0.95329	-0.955125	0.39272	-0.892528	0.649902	-0.904441	-0.949366	-0.893843	-0.979281	-0.904587	-0.879448	-0.875081	-0.969773	-0.633445	Red surface
Lightness	0.816808	0.842296	0.788757	-0.0252729	0.623454	-0.759877	0.668761	0.81279	0.636112	0.808306	0.809754	0.787979	0.714784	0.786955	0.652152	-0.834238	Lightness
Hue angle	0.834228	0.857514	0.821242	-0.181121	0.66017	-0.832204	0.72557	0.857539	0.650555	0.871539	0.786996	0.774742	0.733	0.822889	0.585234	-0.899111	0.968394	Hue angle
Chroma	0.261178	0.295856	0.189411	0.620724	0.0407733	-0.157587	0.0787044	0.212021	0.0995343	0.129113	0.371448	0.287073	0.19532	0.157239	0.50942	-0.108181	0.569555	0.357118	Chroma
SSC	-0.623976	-0.42922	-0.619503	-0.103791	-0.631802	-0.0361477	-0.694566	-0.580352	-0.372958	-0.596763	-0.485912	-0.527252	-0.719149	-0.572681	-0.62196	0.48576	-0.232968	-0.352709	0.266969	SSC
TA	0.53289	0.457127	0.555071	-0.0503617	0.540492	0.0049702	0.708573	0.603223	0.361818	0.595273	0.417159	0.316711	0.584123	0.5029	0.490436	-0.465023	0.124558	0.283655	-0.402921	-0.888891	TA
FRAP	-0.869652	-0.834024	-0.857282	0.0866952	-0.854232	0.348815	-0.73826	-0.763471	-0.879219	-0.775285	-0.921223	-0.948448	-0.846747	-0.876892	-0.74927	0.806728	-0.792733	-0.716812	-0.475727	0.261371	-0.0782413	FRAP
Total Phenols	-0.85736	-0.811627	-0.837062	0.0157524	-0.822501	0.345764	-0.709519	-0.743034	-0.837043	-0.750555	-0.907968	-0.942283	-0.835428	-0.852436	-0.765707	0.778704	-0.80917	-0.720731	-0.534474	0.254545	-0.0478126	0.996256	Total Phenols
DPPH	-0.734861	-0.714113	-0.686562	-0.487072	-0.592969	0.083166	-0.650672	-0.68321	-0.573422	-0.60655	-0.811172	-0.68115	-0.71736	-0.639772	-0.925496	0.523228	-0.690136	-0.550533	-0.77076	0.283384	-0.180832	0.76098	0.787868	DPPH
ABTS	-0.875417	-0.841883	-0.850236	-0.0469637	-0.807244	0.371725	-0.732162	-0.779207	-0.819853	-0.773572	-0.926442	-0.929815	-0.843224	-0.85583	-0.809032	0.78698	-0.849481	-0.756987	-0.592546	0.26565	-0.0800622	0.985398	0.993169	0.841867	ABTS
Hydroxycinnamic acids	0.161897	0.0809933	0.22543	-0.785213	0.364774	-0.206938	0.22025	0.132144	0.301443	0.257042	0.0394739	0.235841	0.206851	0.286696	-0.248199	-0.342289	-0.0903647	0.108058	-0.813027	-0.382733	0.34496	-0.0385011	0.0164474	0.523097	0.0955674	Hydroxycinnamic acids
Flavonoids	-0.827553	-0.777875	-0.808754	0.0229982	-0.812819	0.296034	-0.678534	-0.701898	-0.833519	-0.711959	-0.886333	-0.930123	-0.813156	-0.828092	-0.742261	0.744919	-0.765668	-0.669949	-0.523211	0.224767	-0.00959685	0.994658	0.997094	0.77002	0.98348	0.00910723	Flavonoids
Carotenoids	-0.883479	-0.849824	-0.901353	0.398284	-0.939717	0.414217	-0.810345	-0.802869	-0.957282	-0.851098	-0.892861	-0.947388	-0.867317	-0.938577	-0.613461	0.90204	-0.704721	-0.715826	-0.126168	0.381695	-0.253943	0.928326	0.89851	0.527328	0.866958	-0.385556	0.896254	Carotenoids
Anthocyanins	-0.83986	-0.907528	-0.819177	0.0115432	-0.6753	0.636591	-0.726786	-0.84978	-0.738822	-0.822923	-0.883323	-0.787655	-0.736013	-0.814788	-0.719779	0.83208	-0.957912	-0.895931	-0.628161	0.160722	-0.119541	0.851595	0.858062	0.801178	0.901457	0.202189	0.82331	0.739886
